# Supplementary material for: Preimplantation Genetic Testing for Aneuploidy Improves Live Birth Rates with In Vitro Produced Bovine Embryos: A Blind Retrospective Study
Source: Cells. 2021 Sep 2;10(9):2284. doi: 10.3390/cells10092284 (PMC8465548; doi:10.3390/cells10092284)
Supplement: Supplementary file 1 [file cells-10-02284-s001.zip]

Archive with 2 entries (2 files):
- Supplementary table S1 _ Trisomy origin.xlsx
- Supplementary table S2 _ Aneuploidy and Mosaicism.xlsx
