# Supplementary material for: Preimplantation Genetic Testing for Aneuploidy Improves Live Birth Rates with In Vitro Produced Bovine Embryos: A Blind Retrospective Study
Source: Cells. 2021 Sep 2;10(9):2284. doi: 10.3390/cells10092284 (PMC8465548; doi:10.3390/cells10092284)
Supplement: Supplementary file 1 [file cells-10-02284-s001.zip › Supplementary table S1 _ Trisomy origin.xlsx]

## Sheet: GGplots
Embryo number	Diagnosis	Chr	Parental Origin	Error Origin			Parental Origin	Error Origin
37	26MT	26	M	M1			M = Maternal	M1 = Meiosis I
44	14MT	14	M	M1			P = Paternal	M2 = Meiosis II
46	14MT 15MT	14	M	M1				MT = Mitotic
		15	M	M1
52	14MT	14	M	M1
53	3MT 20UPD	3	M	M1
54	4MM 11T 18qDel	11	-	MT
69	XMT	X	M	M1
104	4MT 26MM 23T	4	M	M1
		23	-	MT
105	14MT	14	M	M1
132	14MT	14	M	M1
142	15MT 16MM	15	M	M1
146	15MT 23MT	15	M	M1
		23	M	M1
151	13MT	13	M	M1
172	12MT	12	M	M1
224	24MT	24	M	M1
251	14MT	14	M	M1
268	16MT 17MM 18MT	16	M	M1
		18	M	M1
274	6MT 14MT	6	M	M1
		14	M	M1
360	24MT	24	M	M1
397	12T	12	-	MT
431	14T	14	-	MT
485	4MT	4	M	M2
497	23MT	23	M	M1
499	14MT	14	M	M1
516	14MT 15MM	14	M	M1
518	26MT	26	M	M1
528	13MT	13	M	M1
530	19MT	19	M	M1
534	1MT	1	M	M1
537	3MT	3	M	M1
545	23MT	23	M	M1
560	11MT	11	M	M1
566	4MT	4	M	M1
601	27MT	27	M	M1
604	13MT	13	M	M1
605	15MT	15	M	M1
613	4T	4	-	MT
615	24MT	24	M	M1
633	25MM 28MT	28	M	M1
664	2MT 16MM	2	M	M1
667	5MT	5	M	M1
680	6MT	6	M	M1
681	13MT	13	M	M1
695	25MT	25	M	M1
701	8T	8	-	MT
710	14MT 27MT	14	M	M1
		27	M	M1
737	23MT	23	M	M2
766	13MT 26MT	13	M	M1
		26	M	M1
767	14MT	14	M	M1
773	13T	13	-	MT
778	1T 3T 16T 20T 23T	1	-	MT
		3	-	MT
		16	-	MT
		20	-	MT
		23	-	MT
782	20MT	20	M	M1
841	14MT 16MM, 1dup	14	M	M1
916	19T	19	-	MT
920	15MT	15	M	M1
924	1MT	1	M	M1
934	12MT	12	M	M1
961	13MT	13	M	M1
984	14MT	14	M	M1
1006	24MT	24	M	M2
1014	29MT	29	M	M1
1020	14MT XMM	14	M	M1
1039	19T	19	-	MT
1050	17MT	17	M	M1
1074	14MT	14	M	M2
1075	14MT	14	M	M2
1082	9MT	9	M	M1
1105	12p&qDel 23PT	23	P	M1
1121	24MT	24	M	M1
1127	27MT	27	M	M2
1139	20MT	20	M	M1
1141	23T 27MT	23	-	MT
		27	M	M1
1153	24MT	24	M	M1
1154	13MT	13	M	M1
1157	1MT 14MT 29MT	1	M	M1
		14	M	M1
		29	M	M1
1159	19MT 20MM	19	M	M1
1160	13MT	13	M	M1
1173	4T	4	-	MT
1180	11MT	11	M	M1
1203	14MT	14	M	M1
1215	6MM 14MT 15MM 29MM	14	M	M1
1324	23MT	23	M	M2
1341	9MM 11T 18qDel	11	-	MT
1352	25T	25	-	MT
1419	20MT	20	M	M1
1437	26MT	26	M	M1
1458	4MM 20MT 25MM	20	M	M1
1490	13T	13	-	MT
1491	4MM 14MT 25MM	14	M	M1
1502	20MT	20	M	M1
1524	6T	6	-	MT
1546	12MT	12	M	M1
1578	10MT	10	M	M1
1600	24MT	24	M	M1
1603	27T	27	-	MT
1611	3MT	3	M	M1
1620	24MT	24	M	M1
1622	26T	26	-	MT
1642	23MT	23	M	M1
