# Supplementary material for: Preimplantation Genetic Testing for Aneuploidy Improves Live Birth Rates with In Vitro Produced Bovine Embryos: A Blind Retrospective Study
Source: Cells. 2021 Sep 2;10(9):2284. doi: 10.3390/cells10092284 (PMC8465548; doi:10.3390/cells10092284)
Supplement: Supplementary file 1 [file cells-10-02284-s001.zip › Supplementary table S2 _ Aneuploidy and Mosaicism.xlsx]

## Sheet: Aneuploidy and Mosaicism
Embryo number	Diagnosis	Chr	Mosaic	Percentage of mosaicism	Pregnancy D60	Live Birth	Birth weight (Kg)
10	1-13MT 15-21MT 23-29MT XMT	-	Yes	20.73 to 32.44%	-	-
37	26MT	26	-		Yes	Yes	27.22
44	14MT	14	-		-	-
45	8MM 9MM	8	-		-	-
		9	-
46	14MT 15MT	14	-		-	-
		15	-
52	14MT	14	-		-	-
53	3MT 20UPD	3	Yes	76.8%	-	-
		20	Yes	20.8%
54	4MM 11T 18qDel	4	-		-	-
		11	-
		18del	Yes	77.68%
55	24MM	24	-		-	-
56	14MM	14	Yes	74.02%	-	-
63	1-10PT 13-15PT 17-20PT 22PT 27PT	-	Yes	22.71 to 74.25%	-	-
67	1-15PT 17-29PT XPT	-	Yes	20.38 to 36.39%	-	-
69	XMT	X	-		-	-
80	21PM	21	-		-	-
92	1MM	1	-		-	-
104	4MT 26MM 23T	4	-		-	-
		23	-
		26	-
105	14MT	14	Yes	51.46%	-	-
111	12MM	12	-		-	-
123	25MM	25	-		-	-
132	14MT	14	-		-	-
142	15MT 16MM	15	-		-	-
		16	-
146	15MT 23MT	15	-		-	-
		23	Yes	69.88%
151	13MT	13	Yes		-	-
153	26MM	26	-		-	-
172	12MT	12	Yes		-	-
173	1MM 26MM 27MM	1	Yes	58.34%	-	-
		26	-
		27	-
180	14MM 20MM	14	-		-	-
		20	-
181	26MM	26	-		-	-
189	14MM	14	Yes	75.62%	-	-
198	4MM	4	-		-	-
207	1MM 14MM	1	-		-	-
		14	Yes	77.24%
214	27qDel	27del	-		-	-
224	24MT	24	-		-	-
227	24MM	24	-		-	-
251	14MT	14	-		-	-
257	17pDel	17del	Yes	47.30%	Yes	Yes	51
260	21qDel	21del	Yes	78.82%	-	-
262	6pDup 6qDel	6dup	-		-	-
		6del	-
263	9PM	9	-		-	-
266	1qDel	1del	Yes	72.33%	-	-
268	16MT 17MM 18MT	16	-		-	-
		17	-
		18	Yes	19.8%
274	6MT 14MT	6	-		-	-
		14	-
283	15MM 17MM	15	-		-	-
		17	Yes	76.91%
292	27PM	27	-		-	-
299	27MM	27	-		-	-
301	23qDup	23dup	-		-	-
308	28qDel	28del	-		-	-
353	1-7PT 12-15PT 17-21PT 24PT 26-27PT	-	-		Yes	Yes	35
354	2-6MT 8-21MT 23-29MT XMT	-	-		-	-
355	1-2PT 4-29PT	-	-		-	-
360	24MT	24	Yes	77.53%	-	-
375	20MM	20	-		-	-
384	24MM	24	-		-	-
395	15MM	15	-		-	-
396	16MM	16	Yes	74.76%	-	-
397	12T	12	-		-	-
405	16M	16	-		-	-
408	8MM	8	-		-	-
410	6PM	6	-		-	-
414	9MM	9	-		-	-
418	26MM	26	-		-	-
425	1-3PT 5-12PT 16-22PT 25PT 27-28PT	-	Yes	23.35 to 100%	-	-
428	1-9MT 11-18MT 21MT 23-29MT XMT	-	Yes	22.5 to 92%	-	-
431	14T	14	-		Yes	-
443	25MM	25	-		-	-
454	14MM	14	-		-	-
482	6PM 6MT(UPD)	6	-		Yes	Yes	46
485	4MT	4	-		-	-
497	23MT	23	-		-	-
498	4MM	4	-		-	-
499	14MT	14	-		-	-
511	1MM	1	-		-	-
515	26MM	26	-		-	-
516	14MT 15MM	14	-		-	-
		15	-
518	26MT	26	-		-	-
528	13MT	13	-		-	-
530	19MT	19	-		-	-
531	9qDup/9qDel	9dup	Yes	0.2	-	-
		9del	Yes	0.2
534	1MT	1	-		-	-
535	26MM	26	-		-	-
537	3MT	3	-		-	-
545	23MT	23	Yes	60.53%	-	-
546	8M	8	-		-	-
548	1pDel	1del	Yes	41.4%	-	-
560	11MT	11	-		-	-
566	4MT	4	-		-	-
579	26MM	26	Yes	78.28%	-	-
589	1MM	1	-		-	-
592	9MM	9	-		-	-
601	27MT	27	-		-	-
602	15MM	15	-		-	-
604	13MT	13	Yes	67.75%	-	-
605	15MT	15	-		-	-
613	4T	4	-		Yes	Yes
615	24MT	24	Yes	70.07%	-	-
630	6qDel	6del	-		-	-
633	25MM 28MT	25	-		-	-
		28	-
653	1qDel	1del	Yes	51.97%	-	-
664	2MT 16MM	2	-		-	-
		16	-
667	5MT	5	-		-	-
677	15MM	15	-		-	-
680	6MT	6	-		-	-
681	13MT	13	-		-	-
691	5MM	5	-		-	-
695	25MT	25	Yes	33.16%	-	-
701	8T	8	-		-	-
710	14MT 27MT	14	-		-	-
		27	-
718	16MM 24MM 25MM	16	-		-	-
		24	Yes	79.95%
		25	-
719	29MM	29	-		-	-
737	23MT	23	-		-	-
766	13MT 26MT	13	-		-	-
		26	-
767	14MT	14	-		-	-
772	12MM	12	-		-	-
773	13T	13	-		-	-
778	1T 3T 16T 20T 23T	1	Yes	0.64	-	-
		3	-
		16	-
		20	-
		23	-
782	20MT	20	-		-	-
798	16MM	16	-		-	-
803	2MM	2	-		-	-
806	1-3PT 6PT 9-15PT 17-21PT 24-29PT	-	Yes	22.78 to 67.32%	-	-
816	22MM	22	-		Yes	Yes	36
818	12MM	12	-		-	-
828	1PM	1	-		-	-
836	3MM	3	-		-	-
837	1PM	1	Yes	63.73%	-	-
839	1-7MT 9-19MT 21MT 23-24MT 27-29MT XMT	-	Yes	20.65 to 27.9%	-	-
841	14MT 16MM 1qDup	14	Yes	54.6%	-	-
		16	-
		1dup	-
842	1MM	1	-		-	-
847	1-29MT XMT	-	-		-	-
867	9MM 14MM	9	-		-	-
		14	-
875	4MM	4	Yes	76.91%	-	-
888	15PM	15	-		-	-
890	17MM	17	-		-	-
916	19T	19	Yes	65.99%	-	-
919	10pDup 10qDel	10dup	Yes	53.88%	-	-
		10del	-
920	15MT	15	-		-	-
924	1MT	1	Yes	30.08%	-	-
929	15MM	15	-		-	-
934	12MT	12	-		-	-
945	20MM	20	-		-	-
949	14MM	14	-		-	-
961	13MT	13	-		-	-
975	1MM	1	-		-	-
976	26PM	26	-		-	-
981	12MM	12	-		-	-
984	14MT	14	-		-	-
1000	1MM	1	-		-	-
1006	24MT	24	-		Yes	-
1014	29MT	29	-		-	-
1015	8MM 15MM	8	-		-	-
		15	-
1020	14MT XMM	14	-		-	-
		X	-
1021	2PT 4-7PT 9-10PT 12PT 14-17PT 20-24PT 27-28PT	-	Yes	21.68 to 41.39%	Yes	Yes	39.46
1039	19T	19	Yes	72.68%	-	-
1040	25MM	25	-		-	-
1050	17MT	17	-		-	-
1066	26MM	26	-		-	-
1068	1-9PT 11-14PT 16-17PT 19-21PT 23-24PT 27-29PT	-	Yes	23.49 to 61.18%	-	-
1074	14MT	14	-		-	-
1075	14MT	14	-		-	-
1082	9MT	9	-		-	-
1096	6MM	6	-		-	-
1103	5MM	5	-		-	-
1105	12p&qDel 23PT	12del	Yes	38.92%	-	-
		23	-
1120	26MM	26	-		-	-
1121	24MT	24	-		-	-
1127	27MT	27	-		Yes	Yes	43
1134	12MM	12	-		-	-
1139	20MT	20	-		-	-
1141	23T 27MT	23	Yes	69.74%	-	-
		27	-
1143	6MM 9qDel	6	-		-	-
		9del	Yes	73.43%
1153	24MT	24	-		-	-
1154	13MT	13	-		-	-
1157	1MT 14MT 29MT	1	-		-	-
		14	Yes	65.33%
		29	-
1159	19MT 20MM	19	Yes	69.75%	-	-
		20	-
1160	13MT	13	-		-	-
1173	4T	4	-		-	-
1180	11MT	11	-		-	-
1186	27PM	27	-		-	-
1187	1-11MT 13-29MT XMT	-	Yes	21.09 to 37.22%	-	-
1188	15MM	15	-		-	-
1190	12PM	12	Yes	74.88%	-	-
1203	14MT	14	-		-	-
1215	6MM 14MT 15MM 29MM	6	-		-	-
		14	-
		15	Yes	72.45%
		29	-
1216	6MM	6	-		-	-
1256	14PM	14	-		-	-
1267	27PM	27	Yes	55.14%	-	-
1275	20MM	20	-		-	-
1279	16MM	16	-		-	-
1290	10PM	10	Yes	76.71%	-	-
1323	9pDel	9del	-		-	-
1324	23MT	23	-		-	-
1341	9MM 11T 18qDel	9	Yes	59.68%	-	-
		11	-
		18del	Yes	77.68%
1347	6UPD	6	-		-	-
1352	25T	25	-		-	-
1359	1MM	1	Yes	76.01%	-	-
1360	8MM	8	-		-	-
1375	10M	10	-		-	-
1390	4MM	4	-		-	-
1396	23MM	23	-		-	-
1405	16MM	16	Yes	57.25%	-	-
1407	2-10PT 13-14PT 16-18PT 21-24PT 26-27PT	-	Yes	20.98 to 46.94%	Yes	Yes	41
1414	3MM	3	-		-	-
1419	20MT	20	-		-	-
1427	26MM	26	-		-	-
1434	25MM 29MM	25	-		-	-
		29	-
1436	4MM	4	-		-	-
1437	26MT	26	-		Yes	Yes
1442	15MM	15	-		-	-
1444	12MM	12	-		-	-
1457	28MM	28	-		-	-
1458	4MM 20MT 25MM	4	-		-	-
		20	-
		25	Yes	69.72%
1490	13T	13	-		-	-
1491	4MM 14MT 25MM	4	-		-	-
		14	-
		25	-
1492	4MM	4	-		-	-
1493	12MM	12	-		-	-
1502	20MT	20	-		-	-
1510	6MM	6	-		-	-
1524	6T	6	Yes	0.7604	Yes	Yes	39.46
1534	14MM	14	-		-	-
1536	4MM	4	-		Yes	Yes	46
1546	12MT	12	-		-	-
1578	10MT	10	-		-	-
1598	24MM	24	-		-	-
1600	24MT	24	-		-	-
1603	27T	27	Yes	75.37%	-	-
1606	26MM	26	-		-	-
1611	3MT	3	-		-	-
1615	1PT 4PT 6-7PT 6-13PT 17-18PT 20-21PT 25-26PT 28-29PT	-	-		-	-
1620	24MT	24	-		-	-
1622	26T	26	-		-	-
1629	21MM 25MM	21	-		-	-
		25	-
1631	14MM	14	-		-	-
1639	27M	27	-		-	-
1640	20MM	20	-		-	-
1641	5qDel 17PM	5del	-		-	-
		17	-
1642	23MT	23	-		-	-
1643	4MM	4	-		-	-
1646	25MM	25	-		-	-
1649	22PM	22	-		-	-
1664	21pDel	21del	-		-	-
1675	24MM	24	-		-	-
1709	18qDel	18del	Yes	77.35%	-	-
